# Supplementary material for: Effect of Bacillus subtilis BS-Z15 metabolite mycosubtilin on body weight gain in mice
Source: Front Microbiomes. 2024 Mar 13;3:1301857. doi: 10.3389/frmbi.2024.1301857 (PMC12993509; doi:10.3389/frmbi.2024.1301857)
Supplement: Supplementary file 1 [file DataSheet_1.csv]

Pathway level1	A	C
Organismal Systems	35504	93651
Environmental Information Processing	923488	2414233
Metabolism	3486933	7188496
Cellular Processes	127795	590695
Unclassified	1042890	2266164
Genetic Information Processing	1697327	3207811
Human Diseases	62325	118698
