# Supplementary material for: Effect of Bacillus subtilis BS-Z15 metabolite mycosubtilin on body weight gain in mice
Source: Front Microbiomes. 2024 Mar 13;3:1301857. doi: 10.3389/frmbi.2024.1301857 (PMC12993509; doi:10.3389/frmbi.2024.1301857)
Supplement: Supplementary file 2 [file DataSheet_2.csv]

Pathway level1	Pathway level2	A	C
-	Biosynthesis of Other Secondary Metabolites	32979	113147
Organismal Systems	Environmental Adaptation	10678	29320
-	Cancers	8175	13925
Environmental Information Processing	Signaling Molecules and Interaction	17755	28717
-	Poorly Characterized	378360	794630
Metabolism	Lipid Metabolism	233163	435415
-	Cardiovascular Diseases	1	0
Metabolism	Carbohydrate Metabolism	761900	1583989
-	Metabolic Diseases	8479	15436
Metabolism	Amino Acid Metabolism	567572	1404611
Organismal Systems	Circulatory System	1	60
Genetic Information Processing	Folding, Sorting and Degradation	181770	387703
-	Infectious Diseases	34655	58391
Environmental Information Processing	Membrane Transport	782381	2016416
Genetic Information Processing	Translation	524810	962979
Metabolism	Energy Metabolism	387675	930965
-	Immune System Diseases	5074	7059
-	Metabolism of Other Amino Acids	129920	222731
-	Genetic Information Processing	225932	445818
-	Metabolism of Cofactors and Vitamins	346530	680932
-	Metabolism of Terpenoids and Polyketides	129972	250371
Genetic Information Processing	Replication and Repair	788110	1440163
-	Metabolism	173450	409685
Organismal Systems	Excretory System	5137	2018
Metabolism	Glycan Biosynthesis and Metabolism	151535	277323
Metabolism	Xenobiotics Biodegradation and Metabolism	182200	296662
Organismal Systems	Digestive System	505	2668
Organismal Systems	Nervous System	9603	15087
Metabolism	Nucleotide Metabolism	399176	676001
Environmental Information Processing	Signal Transduction	123352	369100
Cellular Processes	Transport and Catabolism	10181	34538
Cellular Processes	Cell Motility	72367	466688
-	Neurodegenerative Diseases	5941	23887
-	Enzyme Families	164311	316349
-	Cellular Processes and Signaling	265148	616031
Organismal Systems	Endocrine System	8296	33644
Organismal Systems	Immune System	1284	10854
Genetic Information Processing	Transcription	202637	416966
Cellular Processes	Cell Growth and Death	45247	89469
